# Supplementary material for: Overflow metabolism in bacterial, yeast, and mammalian cells: different names, same game
Source: Mol Syst Biol. 2025 Sep 9;21(11):1419–33. doi: 10.1038/s44320-025-00145-x (PMC12583676; doi:10.1038/s44320-025-00145-x)
Supplement: Supplementary file 2 — Source data Fig. 1 [file 44320_2025_145_MOESM2_ESM.zip › Figure 1/Figure 1B.xlsx]

## Sheet: Yeast
	time	Glucose concentration (mM)	Ethanol concentration (mM)	Biomass (gCDW/L)	Source
	0	49.9565	0.18538	0.0758909	von Meyenburg (1969) DOI: 10.1007/BF00414585
	3	49.5413	0	0.160923	von Meyenburg (1969) DOI: 10.1007/BF00414585
	6.4	39.1176	16.0935	0.370995	von Meyenburg (1969) DOI: 10.1007/BF00414585
	7.4	33.4028	24.8108	0.604087	von Meyenburg (1969) DOI: 10.1007/BF00414585
	8.4	24.5091	43.2132	0.803594	von Meyenburg (1969) DOI: 10.1007/BF00414585
	9.2	13.5633	56.8792	1.07951	von Meyenburg (1969) DOI: 10.1007/BF00414585
	9.5	9.96084	59.9655	1.19652	von Meyenburg (1969) DOI: 10.1007/BF00414585
	9.8	6.12402	68.7203	1.38931	von Meyenburg (1969) DOI: 10.1007/BF00414585
	10	4.25159	72.1847	1.46477	von Meyenburg (1969) DOI: 10.1007/BF00414585
	10.2	1.96026	72.9071	1.49791	von Meyenburg (1969) DOI: 10.1007/BF00414585
	10.3	0.930161	73.6302	1.57331	von Meyenburg (1969) DOI: 10.1007/BF00414585
	11	0.640188	73.0491	1.55499	von Meyenburg (1969) DOI: 10.1007/BF00414585
	13	0	68.5513	1.73526	von Meyenburg (1969) DOI: 10.1007/BF00414585
	14	0.0844352	62.4667	1.98522	von Meyenburg (1969) DOI: 10.1007/BF00414585
	15	0.116701	53.6375	2.30263	von Meyenburg (1969) DOI: 10.1007/BF00414585
	16	0.0566826	41.8863	2.81372	von Meyenburg (1969) DOI: 10.1007/BF00414585
	16.5	0	33.2689	3.09875	von Meyenburg (1969) DOI: 10.1007/BF00414585
	17	0	24.1045	3.40898	von Meyenburg (1969) DOI: 10.1007/BF00414585

## Sheet: Bacteria
time h	Glucose concentration (mM)	Glucose concentration standard deviation	Acetate concentration (mM)	Acetate concentration standard deviation	Biomass (OD600)	Biomass standard deviation	Source
0	14.5032	0	0	0	0.215172	0	Enjalbert 2013 doi:10.3390/metabo3030820
0.5	14.4053	0.565526	0.110086	0	0.268966	0	Enjalbert 2013 doi:10.3390/metabo3030820
1	13.9194	1.43047	0.345308	0	0.368276	0	Enjalbert 2013 doi:10.3390/metabo3030820
1.5	13.0565	1.03946	0.781133	0	0.48	0	Enjalbert 2013 doi:10.3390/metabo3030820
2	12.5595	1.91267	1.05811	0.308945	0.732414	0	Enjalbert 2013 doi:10.3390/metabo3030820
2.5	11.1476	1.49688	1.62188	0.175431	0.990345	0.06625	Enjalbert 2013 doi:10.3390/metabo3030820
3	8.5273	0	2.03819	0	1.31172	0.0896127	Enjalbert 2013 doi:10.3390/metabo3030820
3.5	6.43381	0.332617	2.69094	0.229695	1.78897	0.0817525	Enjalbert 2013 doi:10.3390/metabo3030820
4	3.40309	0.558199	3.29085	0.130027	2.53241	0.128276	Enjalbert 2013 doi:10.3390/metabo3030820
4.1	1.01464	0.490893	3.73693	0.189216	2.78897	0	Enjalbert 2013 doi:10.3390/metabo3030820
4.3	0	0	3.52022	0	2.81793	0	Enjalbert 2013 doi:10.3390/metabo3030820
4.6	0	0	3.46563	0.129958	2.81379	0.157405	Enjalbert 2013 doi:10.3390/metabo3030820
5	0	0	3.2215	0	2.81241	0.157259	Enjalbert 2013 doi:10.3390/metabo3030820
5.1	0	0	2.96331	0	2.81793	0	Enjalbert 2013 doi:10.3390/metabo3030820
5.4	0	0	2.81658	0.267235	2.80552	0	Enjalbert 2013 doi:10.3390/metabo3030820
5.9	0	0	2.47836	0.32306	2.82621	0.223563	Enjalbert 2013 doi:10.3390/metabo3030820
6.4	0	0	1.6726	0.522016	2.83586	0.182085	Enjalbert 2013 doi:10.3390/metabo3030820
7	0	0	1.36791	0.463486	2.85931	0	Enjalbert 2013 doi:10.3390/metabo3030820
7.4	0	0	0.804378	0.467664	2.87172	0	Enjalbert 2013 doi:10.3390/metabo3030820
7.9	0	0	0.185107	0.205272	2.92138	0	Enjalbert 2013 doi:10.3390/metabo3030820

## Sheet: Mammalian cells
Time	Glucose concentration (mM)	Glucose concentration standard deviation	Lactate concentration (mM)	Lactate concentration standard deviation	Biomass (10^6cells/mL)	Biomass standard deviation	Source
0	84.1501	2.20218	4.21033	3.55317	2.1913	0	Mulukutla 2012 DOI: 10.1016/j.ymben.2011.12.006
1	80.4256	0	7.40131	5.37015	4.13645	2.12912	Mulukutla 2012 DOI: 10.1016/j.ymben.2011.12.006
2	77.6034	1.48587	14.9745	2.28011	11.1942	1.16198	Mulukutla 2012 DOI: 10.1016/j.ymben.2011.12.006
4	66.2456	1.677	31.2802	2.19547	50.5244	2.45308	Mulukutla 2012 DOI: 10.1016/j.ymben.2011.12.006
5	51.6541	2.06291	42.2052	0	81.2507	0	Mulukutla 2012 DOI: 10.1016/j.ymben.2011.12.006
6	41.2723	3.41515	42.6897	5.99229	98.059	5.54343	Mulukutla 2012 DOI: 10.1016/j.ymben.2011.12.006
7	37.7625	1.99787	35.357	5.41346	94.1631	5.9934	Mulukutla 2012 DOI: 10.1016/j.ymben.2011.12.006
8	38.2046	1.74954	22.7839	2.37026	83.0075	3.0401	Mulukutla 2012 DOI: 10.1016/j.ymben.2011.12.006
9	40.0645	0	14.4636	1.57468	80.744	2.19568	Mulukutla 2012 DOI: 10.1016/j.ymben.2011.12.006
9.5	37.2337	1.35826	11.5972	2.64392	73.5813	8.95669	Mulukutla 2012 DOI: 10.1016/j.ymben.2011.12.006
