# Supplementary material for: Overflow metabolism in bacterial, yeast, and mammalian cells: different names, same game
Source: Mol Syst Biol. 2025 Sep 9;21(11):1419–33. doi: 10.1038/s44320-025-00145-x (PMC12583676; doi:10.1038/s44320-025-00145-x)
Supplement: Supplementary file 3 — Source data Fig. 2 [file 44320_2025_145_MOESM3_ESM.zip › Figure 2/Figure 2.xlsx]

## Sheet: Bacteria - Overflow pathway
Strain	[IPTG] (mM)	qACE (mmol/gDW/h)	source
E. coli BW 18793/tac-pta/pJF118EH	0	0.646748	Lee et al., 2008, PMID: 18309280
	0.01	0.664143	Lee et al., 2008, PMID: 18309280
	0.1	3.12116	Lee et al., 2008, PMID: 18309280
	1	3.78437	Lee et al., 2008, PMID: 18309280

## Sheet: Yeast - Overflow pathway
Strain	Ethanol yield	Ethanol yield standard deviation	source
S. cerevisiae WT	0.71	0.07	De Smidt et al., 2012 DOI: 10.1111/j.1567-1364.2011.00760.x
Δadhl adh2 adh3	0.2	0.05	De Smidt et al., 2012 DOI: 10.1111/j.1567-1364.2011.00760.x

## Sheet: Mammalian - Overflow pathway
Strain	qLac (mmol/gDW/h)	qLAC standard deviation	source
LDHC_over	0.260539	0.0953555	Noh et al., 2017 DOI 10.1007/s00253-016-7876-y
pcDNA3,0_empty_vector	0.43251	0.109001	Noh et al., 2017 DOI 10.1007/s00253-016-7876-y

## Sheet: Bacteria - Glycolysis
qGlc (mmol/gDW/h)	qAce (mmol/gDW/h)	source
1.17367	0	Peebo et al., 2014 DOI: 10.1007/s00253-014-5613-y
1.3	0	Peebo et al., 2014 DOI: 10.1007/s00253-014-5613-y
1.45	0	Peebo et al., 2014 DOI: 10.1007/s00253-014-5613-y
1.6	0	Peebo et al., 2014 DOI: 10.1007/s00253-014-5613-y
1.75	0	Peebo et al., 2014 DOI: 10.1007/s00253-014-5613-y
1.9	0	Peebo et al., 2014 DOI: 10.1007/s00253-014-5613-y
2.05	0	Peebo et al., 2014 DOI: 10.1007/s00253-014-5613-y
2.2	0	Peebo et al., 2014 DOI: 10.1007/s00253-014-5613-y
2.35	0	Peebo et al., 2014 DOI: 10.1007/s00253-014-5613-y
2.5	0	Peebo et al., 2014 DOI: 10.1007/s00253-014-5613-y
2.75	0	Peebo et al., 2014 DOI: 10.1007/s00253-014-5613-y
2.84121	0	Peebo et al., 2014 DOI: 10.1007/s00253-014-5613-y
2.9318	0.00690406	Peebo et al., 2014 DOI: 10.1007/s00253-014-5613-y
3.05237	0.0198645	Peebo et al., 2014 DOI: 10.1007/s00253-014-5613-y
3.18814	0.030494	Peebo et al., 2014 DOI: 10.1007/s00253-014-5613-y
3.30876	0.0435696	Peebo et al., 2014 DOI: 10.1007/s00253-014-5613-y
3.45945	0.0647016	Peebo et al., 2014 DOI: 10.1007/s00253-014-5613-y
3.58501	0.0839141	Peebo et al., 2014 DOI: 10.1007/s00253-014-5613-y
3.73093	0.0956665	Peebo et al., 2014 DOI: 10.1007/s00253-014-5613-y
3.8665	0.12053	Peebo et al., 2014 DOI: 10.1007/s00253-014-5613-y
3.98194	0.145039	Peebo et al., 2014 DOI: 10.1007/s00253-014-5613-y
4.14275	0.171559	Peebo et al., 2014 DOI: 10.1007/s00253-014-5613-y
4.27322	0.204117	Peebo et al., 2014 DOI: 10.1007/s00253-014-5613-y
4.4036	0.243172	Peebo et al., 2014 DOI: 10.1007/s00253-014-5613-y
4.52881	0.291311	Peebo et al., 2014 DOI: 10.1007/s00253-014-5613-y
4.66445	0.321989	Peebo et al., 2014 DOI: 10.1007/s00253-014-5613-y
4.78502	0.350185	Peebo et al., 2014 DOI: 10.1007/s00253-014-5613-y
4.92066	0.38327	Peebo et al., 2014 DOI: 10.1007/s00253-014-5613-y
5.04114	0.419134	Peebo et al., 2014 DOI: 10.1007/s00253-014-5613-y
5.18677	0.46137	Peebo et al., 2014 DOI: 10.1007/s00253-014-5613-y
5.32709	0.522364	Peebo et al., 2014 DOI: 10.1007/s00253-014-5613-y
5.44715	0.591203	Peebo et al., 2014 DOI: 10.1007/s00253-014-5613-y
5.58743	0.660382	Peebo et al., 2014 DOI: 10.1007/s00253-014-5613-y
5.73275	0.732922	Peebo et al., 2014 DOI: 10.1007/s00253-014-5613-y
5.86783	0.81814	Peebo et al., 2014 DOI: 10.1007/s00253-014-5613-y
5.99741	0.940273	Peebo et al., 2014 DOI: 10.1007/s00253-014-5613-y
6.12169	1.08617	Peebo et al., 2014 DOI: 10.1007/s00253-014-5613-y
6.26632	1.22575	Peebo et al., 2014 DOI: 10.1007/s00253-014-5613-y
6.39095	1.35399	Peebo et al., 2014 DOI: 10.1007/s00253-014-5613-y
6.51578	1.47021	Peebo et al., 2014 DOI: 10.1007/s00253-014-5613-y
6.65555	1.6081	Peebo et al., 2014 DOI: 10.1007/s00253-014-5613-y

## Sheet: Yeast - Glycolysis
qGLC (mmol/gDW/h)	qETH (mmol/gDW/h)	source
2.62917	0	Christen et al., 2011 DOI:10.1111/j.1567-1364.2010.00713.x
3.62054	0	Christen et al., 2011 DOI:10.1111/j.1567-1364.2010.00713.x
4.27478	4.36274	Christen et al., 2011 DOI:10.1111/j.1567-1364.2010.00713.x
5.56962	5.36903	Christen et al., 2011 DOI:10.1111/j.1567-1364.2010.00713.x
6.82491	8.4342	Christen et al., 2011 DOI:10.1111/j.1567-1364.2010.00713.x
7.99268	10.7432	Christen et al., 2011 DOI:10.1111/j.1567-1364.2010.00713.x
14.7769	20.564	Christen et al., 2011 DOI:10.1111/j.1567-1364.2010.00713.x
7.18859	8.99441	Heyland et al., 2022 DOI 10.1099/mic.0.030213-0
10.1863	11.3408	Heyland et al., 2022 DOI 10.1099/mic.0.030213-0
12.3108	14.9721	Heyland et al., 2022 DOI 10.1099/mic.0.030213-0
12.2526	15.419	Heyland et al., 2022 DOI 10.1099/mic.0.030213-0
15.163	20.0559	Heyland et al., 2022 DOI 10.1099/mic.0.030213-0
18.4226	28.3799	Heyland et al., 2022 DOI 10.1099/mic.0.030213-0
19.9942	29.6648	Heyland et al., 2022 DOI 10.1099/mic.0.030213-0
0.3	0	Van Hoek et al., 1998 DOI: 10.1128/AEM.64.11.4226-4233.1998
0.6	0	Van Hoek et al., 1998 DOI: 10.1128/AEM.64.11.4226-4233.1998
1.1	0	Van Hoek et al., 1998 DOI: 10.1128/AEM.64.11.4226-4233.1998
1.7	0	Van Hoek et al., 1998 DOI: 10.1128/AEM.64.11.4226-4233.1998
2.3	0	Van Hoek et al., 1998 DOI: 10.1128/AEM.64.11.4226-4233.1998
2.8	0	Van Hoek et al., 1998 DOI: 10.1128/AEM.64.11.4226-4233.1998
3.4	0.11	Van Hoek et al., 1998 DOI: 10.1128/AEM.64.11.4226-4233.1998
4.5	2.3	Van Hoek et al., 1998 DOI: 10.1128/AEM.64.11.4226-4233.1998
8.6	9.5	Van Hoek et al., 1998 DOI: 10.1128/AEM.64.11.4226-4233.1998
11.1	13.9	Van Hoek et al., 1998 DOI: 10.1128/AEM.64.11.4226-4233.1998

## Sheet: Mammalian cells - Glycolysis
qGLC (mmol/gDW/h)	qLAC (mmol/gDW/h)	source
0.529412	0.377897	Tanner et al., 2018 doi:10.1016/j.cels.2018.06.003.
0.524064	0.426025	Tanner et al., 2018 doi:10.1016/j.cels.2018.06.003.
0.565062	0.404635	Tanner et al., 2018 doi:10.1016/j.cels.2018.06.003.
0.581996	0.440285	Tanner et al., 2018 doi:10.1016/j.cels.2018.06.003.
0.56328	0.476827	Tanner et al., 2018 doi:10.1016/j.cels.2018.06.003.
0.62656	0.488414	Tanner et al., 2018 doi:10.1016/j.cels.2018.06.003.
0.650624	0.491979	Tanner et al., 2018 doi:10.1016/j.cels.2018.06.003.
0.64795	0.527629	Tanner et al., 2018 doi:10.1016/j.cels.2018.06.003.
0.64082	0.560606	Tanner et al., 2018 doi:10.1016/j.cels.2018.06.003.
0.665775	0.564171	Tanner et al., 2018 doi:10.1016/j.cels.2018.06.003.
0.677362	0.538324	Tanner et al., 2018 doi:10.1016/j.cels.2018.06.003.
0.679144	0.572192	Tanner et al., 2018 doi:10.1016/j.cels.2018.06.003.
0.722816	0.575758	Tanner et al., 2018 doi:10.1016/j.cels.2018.06.003.
0.721034	0.554367	Tanner et al., 2018 doi:10.1016/j.cels.2018.06.003.
0.753119	0.58467	Tanner et al., 2018 doi:10.1016/j.cels.2018.06.003.
0.828877	0.66221	Tanner et al., 2018 doi:10.1016/j.cels.2018.06.003.
0.901069	0.753119	Tanner et al., 2018 doi:10.1016/j.cels.2018.06.003.
0.901961	0.735294	Tanner et al., 2018 doi:10.1016/j.cels.2018.06.003.
0.996435	0.777184	Tanner et al., 2018 doi:10.1016/j.cels.2018.06.003.
0.987522	0.819073	Tanner et al., 2018 doi:10.1016/j.cels.2018.06.003.
0.977718	0.839572	Tanner et al., 2018 doi:10.1016/j.cels.2018.06.003.

## Sheet: Bacteria - TCA cycle
	qACE (mmol/gDW/h)			source
Chlr(µM)	100	50	25
Glycerol	1.31332	1.3559	0.555556	Basan 2017 DOI:10.1038/s41598-017-12144-6
Mannose	3.33546	0.983397	0.90464	Basan 2017 DOI:10.1038/s41598-017-12144-6
	qACE standard deviation			source
Chlr(µM)	25	50	100
Glycerol	0.18	0.198813	0.08	Basan 2017 DOI:10.1038/s41598-017-12144-6
Mannose	0.48	0.137404	0.14	Basan 2017 DOI:10.1038/s41598-017-12144-6

## Sheet: Yeast - TCA cycle
Strain	Ethanol flux (mmol/gDW/h)	Standard deviation ethanol flux	source
Wild type	0.939	0.1	Hutter et oliver 1998 DOI: 10.1007/s002530051206
Δpet191	1.339	0.15	Hutter et oliver 1998 DOI: 10.1007/s002530051206

## Sheet: Mammalian cells - TCA cycle
Strain	Lactate flux (µmole/106cells/day)	source
WT	4.32	Kuystermans et al., 2010 DOI: 10.1186/1472-6750-10-25
cMyc+	2.1384	Kuystermans et al., 2010 DOI: 10.1186/1472-6750-10-25
