# Supplementary material for: Overflow metabolism in bacterial, yeast, and mammalian cells: different names, same game
Source: Mol Syst Biol. 2025 Sep 9;21(11):1419–33. doi: 10.1038/s44320-025-00145-x (PMC12583676; doi:10.1038/s44320-025-00145-x)
Supplement: Supplementary file 4 — Source data Fig. 3 [file 44320_2025_145_MOESM4_ESM.zip › Figure 3/Figure 3A.xlsx]

## Sheet: Bacteria
time (h)	12C-acetate (mM)	13C-acetate (mM)	source
0	0.903289	0.0552889	doi: 10.1038/srep42135
0.75	0.821644	0.396133	doi: 10.1038/srep42135
1.25	0.759822	0.696222	doi: 10.1038/srep42135
1.58	0.695185	0.918459	doi: 10.1038/srep42135
1.92	0.669156	1.1728	doi: 10.1038/srep42135
2.25	0.621067	1.47329	doi: 10.1038/srep42135
2.58	0.555333	1.78529	doi: 10.1038/srep42135
2.92	0.481644	2.06093	doi: 10.1038/srep42135
3.25	0.411511	2.4592	doi: 10.1038/srep42135
3.58	0.3612	2.84911	doi: 10.1038/srep42135
3.92	0.293378	3.15898	doi: 10.1038/srep42135
4.25	0.249467	3.57587	doi: 10.1038/srep42135
metabolite	13C-enrichment (%)	standard deviation	source
malate	41.58	1.20208	doi: 10.1038/srep42135
citrate	20.185	0.431335	doi: 10.1038/srep42135

## Sheet: Yeast
metabolite	13C-enrichment (%)	standard deviation	source
malate	14.4914	2.63875	doi: 10.1038/s41589-022-01091-7
citrate	19.4948	1.59791	doi: 10.1038/s41589-022-01091-7
glutamate	15.4631	3.45101	doi: 10.1038/s41589-022-01091-7
palmitate	19.9511	2.83583	doi: 10.1038/s41589-022-01091-7

## Sheet: Mammalian_cells
time	12C-lactate (mM)	13C-lactate (mM)	source
1	1	1.6905	doi: 10.1074/jbc.RA120.016303
2	1.0916	1.43739	doi: 10.1074/jbc.RA120.016303
4	1.45802	1.29541	doi: 10.1074/jbc.RA120.016303
8	1.9542	1.07457	doi: 10.1074/jbc.RA120.016303
metabolite	13C-enrichment (%)	standard deviation	source
AcCoA	78	5	doi: 10.1074/jbc.273.42.27162
Glu-C4	69	4	doi: 10.1074/jbc.273.42.27162
Ala-C3	32	4	doi: 10.1074/jbc.273.42.27162
