# Supplementary material for: Overflow metabolism in bacterial, yeast, and mammalian cells: different names, same game
Source: Mol Syst Biol. 2025 Sep 9;21(11):1419–33. doi: 10.1038/s44320-025-00145-x (PMC12583676; doi:10.1038/s44320-025-00145-x)
Supplement: Supplementary file 5 — Source data Fig. 4 [file 44320_2025_145_MOESM5_ESM.zip › Figure 4/Figure 4.xlsx]

## Sheet: Bacteria
Acetate concentration (mM)	qACE (mmol/gDW/h)	source
0.43535	2.57779	Enjalbert et al., 2017 DOI: 10.1038/srep42135
0.54589	2.28065	Enjalbert et al., 2017 DOI: 10.1038/srep42135
0.485734	1.93574	Enjalbert et al., 2017 DOI: 10.1038/srep42135
0.456464	1.54395	Enjalbert et al., 2017 DOI: 10.1038/srep42135
1.13664	1.32669	Enjalbert et al., 2017 DOI: 10.1038/srep42135
1.26721	2.04758	Enjalbert et al., 2017 DOI: 10.1038/srep42135
1.56432	1.82873	Enjalbert et al., 2017 DOI: 10.1038/srep42135
2.38323	1.84535	Enjalbert et al., 2017 DOI: 10.1038/srep42135
2.12148	0.764136	Enjalbert et al., 2017 DOI: 10.1038/srep42135
2.831	0.68646	Enjalbert et al., 2017 DOI: 10.1038/srep42135
4.62677	0.609244	Enjalbert et al., 2017 DOI: 10.1038/srep42135
5.32568	-0.00140864	Enjalbert et al., 2017 DOI: 10.1038/srep42135
8.11412	-0.0944494	Enjalbert et al., 2017 DOI: 10.1038/srep42135
8.11527	-0.345104	Enjalbert et al., 2017 DOI: 10.1038/srep42135
7.74554	-0.611531	Enjalbert et al., 2017 DOI: 10.1038/srep42135
9.12543	-1.00281	Enjalbert et al., 2017 DOI: 10.1038/srep42135
11.9901	-1.25284	Enjalbert et al., 2017 DOI: 10.1038/srep42135
16.766	-1.28342	Enjalbert et al., 2017 DOI: 10.1038/srep42135
17.0315	-1.48704	Enjalbert et al., 2017 DOI: 10.1038/srep42135
17.0373	-2.09801	Enjalbert et al., 2017 DOI: 10.1038/srep42135
31.287	-1.50132	Enjalbert et al., 2017 DOI: 10.1038/srep42135
28.7133	-1.36053	Enjalbert et al., 2017 DOI: 10.1038/srep42135
35.1601	-1.07808	Enjalbert et al., 2017 DOI: 10.1038/srep42135
58.3675	-1.20226	Enjalbert et al., 2017 DOI: 10.1038/srep42135
68.2198	-1.28023	Enjalbert et al., 2017 DOI: 10.1038/srep42135

## Sheet: Yeast
Strain	Ethanol concentration (mM)	M+2 acetyl-CoA	Standard deviation M+2	source
FY4	2.72321	0.00345103	0	Xiao et al., 2022 DOI: 10.1038/s41589-022-01091-7
FY4	7.38404	0.0457704	0.0175769	Xiao et al., 2022 DOI: 10.1038/s41589-022-01091-7
FY4	20.145	0.442036	0.00914625	Xiao et al., 2022 DOI: 10.1038/s41589-022-01091-7

## Sheet: Mammalian cells
Lactate concentration (mM)	qLAC (mmol/gDW/h)	source
0	142	Torres 2019 DOI: 10.1016/j.ces.2019.04.049
3.5	-13.2	Torres 2019 DOI: 10.1016/j.ces.2019.04.049
7.4	-18.7	Torres 2019 DOI: 10.1016/j.ces.2019.04.049
