# Supplementary material for: Overflow metabolism in bacterial, yeast, and mammalian cells: different names, same game
Source: Mol Syst Biol. 2025 Sep 9;21(11):1419–33. doi: 10.1038/s44320-025-00145-x (PMC12583676; doi:10.1038/s44320-025-00145-x)
Supplement: Supplementary file 6 — Source data Fig. 5 [file 44320_2025_145_MOESM6_ESM.zip]

Archive with 1 entries (1 files):
- Figure 5/Figure 5.xlsx
