# Supplementary material for: Overflow metabolism in bacterial, yeast, and mammalian cells: different names, same game
Source: Mol Syst Biol. 2025 Sep 9;21(11):1419–33. doi: 10.1038/s44320-025-00145-x (PMC12583676; doi:10.1038/s44320-025-00145-x)
Supplement: Supplementary file 6 — Source data Fig. 5 [file 44320_2025_145_MOESM6_ESM.zip › Figure 5/Figure 5.xlsx]

## Sheet: Escherichia coli
qGLC (mmol/gDW/h)	qACE (mmol/gDW/h)	source
8.6549	1.517	Millard et al., 2023 DOI: 10.15252/embj.2022113079
8.3613	1.2685	Millard et al., 2023 DOI: 10.15252/embj.2022113079
8.1154	1.9847	Millard et al., 2023 DOI: 10.15252/embj.2022113079
6.3128	-0.0241	Millard et al., 2023 DOI: 10.15252/embj.2022113079
6.8378	-0.0376	Millard et al., 2023 DOI: 10.15252/embj.2022113079
7.0267	0	Millard et al., 2023 DOI: 10.15252/embj.2022113079
9.9092	2.3754	Millard et al., 2023 DOI: 10.15252/embj.2022113079
9.2598	1.7671	Millard et al., 2023 DOI: 10.15252/embj.2022113079
9.0196	1.2489	Millard et al., 2023 DOI: 10.15252/embj.2022113079
7.8178	0.1243	Millard et al., 2023 DOI: 10.15252/embj.2022113079
6.8619	0	Millard et al., 2023 DOI: 10.15252/embj.2022113079
6.8931	0	Millard et al., 2023 DOI: 10.15252/embj.2022113079
5.033	0	Millard et al., 2023 DOI: 10.15252/embj.2022113079
8.186	-0.0993	Millard et al., 2023 DOI: 10.15252/embj.2022113079
9.1419	0.842	Millard et al., 2023 DOI: 10.15252/embj.2022113079
5.1545	-1.5253	Millard et al., 2023 DOI: 10.15252/embj.2022113079
5.6842	-1.1208	Millard et al., 2023 DOI: 10.15252/embj.2022113079
5.5058	-1.318	Millard et al., 2023 DOI: 10.15252/embj.2022113079
6.3666	-1.3015	Millard et al., 2023 DOI: 10.15252/embj.2022113079
5.498	-2.2061	Millard et al., 2023 DOI: 10.15252/embj.2022113079
5.7862	-3.8321	Millard et al., 2023 DOI: 10.15252/embj.2022113079
4.837	-5.0088	Millard et al., 2023 DOI: 10.15252/embj.2022113079
4.3886	-5.1172	Millard et al., 2023 DOI: 10.15252/embj.2022113079
4.608	-7.5214	Millard et al., 2023 DOI: 10.15252/embj.2022113079
3.352	-8.0634	Millard et al., 2023 DOI: 10.15252/embj.2022113079
3.2584	-9.9057	Millard et al., 2023 DOI: 10.15252/embj.2022113079
4.3842	-9.5436	Millard et al., 2023 DOI: 10.15252/embj.2022113079
5.7393	-7.44	Millard et al., 2023 DOI: 10.15252/embj.2022113079
9.76	2.6504	Millard et al., 2023 DOI: 10.15252/embj.2022113079
9.5723	1.8987	Millard et al., 2023 DOI: 10.15252/embj.2022113079
9.0825	0.5781	Millard et al., 2023 DOI: 10.15252/embj.2022113079
7.4748	0.0255	Millard et al., 2023 DOI: 10.15252/embj.2022113079
6.5578	0	Millard et al., 2023 DOI: 10.15252/embj.2022113079
6.6751	0	Millard et al., 2023 DOI: 10.15252/embj.2022113079
3.5108	-7.4422	Millard et al., 2023 DOI: 10.15252/embj.2022113079

## Sheet: Yeast
WT
time (h)	Glucose concentration (mM)	Ethanol concentration (mM)	source
11.9874	42.2644	88.9794	Raamsdonk et al., 2001 DOI: 10.1002 / yea.746
12.7591	41.6904	90.547	Raamsdonk et al., 2001 DOI: 10.1002 / yea.746
13.5309	39.754	92.6979	Raamsdonk et al., 2001 DOI: 10.1002 / yea.746
14.2756	37.2332	95.0436	Raamsdonk et al., 2001 DOI: 10.1002 / yea.746
15.0205	32.9606	99.141	Raamsdonk et al., 2001 DOI: 10.1002 / yea.746
15.7925	27.5205	105.574	Raamsdonk et al., 2001 DOI: 10.1002 / yea.746
16.5375	20.3282	114.732	Raamsdonk et al., 2001 DOI: 10.1002 / yea.746
17.2827	11.3841	124.669	Raamsdonk et al., 2001 DOI: 10.1002 / yea.746
18.0143	2.63442	134.606	Raamsdonk et al., 2001 DOI: 10.1002 / yea.746
Δhxk2
time (h)	Glucose concentration (mM)	Ethanol concentration (mM)	source
14.039	45.0485	80.7767	Raamsdonk et al., 2001 DOI: 10.1002 / yea.746
14.7733	45.2427	80.1942	Raamsdonk et al., 2001 DOI: 10.1002 / yea.746
15.5349	44.2718	78.6408	Raamsdonk et al., 2001 DOI: 10.1002 / yea.746
16.3101	43.301	75.534	Raamsdonk et al., 2001 DOI: 10.1002 / yea.746
17.0172	42.5243	73.9806	Raamsdonk et al., 2001 DOI: 10.1002 / yea.746
17.7516	39.2233	69.5146	Raamsdonk et al., 2001 DOI: 10.1002 / yea.746
18.5131	41.165	71.8447	Raamsdonk et al., 2001 DOI: 10.1002 / yea.746
19.2203	36.5049	67.767	Raamsdonk et al., 2001 DOI: 10.1002 / yea.746
19.9411	33.3981	66.6019	Raamsdonk et al., 2001 DOI: 10.1002 / yea.746
20.7434	28.932	65.8252	Raamsdonk et al., 2001 DOI: 10.1002 / yea.746

## Sheet: Mammalian cells
	P1	P2	P1	P2
	Shake flask	Shake flask	Bioreactor Non pH-controlled	Bioreactor Non pH-controlled	Bioreactor pH-controlled to 6.8 + 15 mM NaC 3H 5O 3
Shake flask	323.3	394.5	562.3	46.3	71.4	82.8
Bioreactor Non pH-controlled	602.6	555.3	807.3	-71.8	-80.4	-79.8
Altamirano et al., 2006 DOI 10.1016/j.jbiotec.2006.03.023
Martinez monge et al., 2019 DOI: 10.1002/bit.26858
